# Supplementary material for: Health Economic Evaluation of Lung Cancer Screening Using a Diagnostic Blood Test: The Early Detection of Cancer of the Lung Scotland (ECLS)
Source: Curr Oncol. 2024 Jun 18;31(6):3546–62. doi: 10.3390/curroncol31060261 (PMC11202544; doi:10.3390/curroncol31060261)
Supplement: Supplementary file 1 [file curroncol-31-00261-s001.zip]

Archive with 1 entries (1 files):
- curroncol-3029056-supplementary.pdf
